# Supplementary material for: Educational Technologies to Support Rational Antimicrobial Prescribing in Primary Healthcare: A Systematic Review
Source: Int J Environ Res Public Health. 2025 Nov 18;22(11):1742. doi: 10.3390/ijerph22111742 (PMC12652827; doi:10.3390/ijerph22111742)
Supplement: Supplementary file 1 [file ijerph-22-01742-s001.zip]

Archive with 6 entries (6 files):
- ijerph-3874582 TableS1.pdf
- Figure_S6.jpg
- Figure_S5 (2).jpg
- FigureS1_Checklist.pdf
- FigureS2_Search Strategy.pdf
- FigureS3_Prisma_Flowchart.pdf
